# Supplementary material for: Probe-Integrated Label-Free Electrochemical Immunosensor Based on Binary Nanocarbon Composites for Detection of CA19-9
Source: Molecules. 2022 Oct 11;27(20):6778. doi: 10.3390/molecules27206778 (PMC9607002; doi:10.3390/molecules27206778)
Supplement: Supplementary file 1 [file molecules-27-06778-s001.zip]

Archive with 1 entries (1 files):
- molecules-1900635-supplementary.pdf
